# Supplementary material for: Local Insulin-Derived Amyloidosis Model Confronted with Silymarin: Histological Insights and Gene Expression of MMP, TNF-α, and IL-6
Source: Int J Mol Sci. 2022 Apr 29;23(9):4952. doi: 10.3390/ijms23094952 (PMC9101448; doi:10.3390/ijms23094952)
Supplement: Supplementary file 1 [file ijms-23-04952-s001.zip]

Archive with 1 entries (1 files):
- ijms-1650361-supplementary.pdf
